# Supplementary material for: Multi-Omics Analysis of Fatty Acid Metabolism in Thyroid Carcinoma
Source: Front Oncol. 2021 Dec 16;11:737127. doi: 10.3389/fonc.2021.737127 (PMC8717782; doi:10.3389/fonc.2021.737127)
Supplement: Supplementary file 2 [file Table_1.xlsx]

## Sheet: Sheet1
Supplementary Table 1 The information of patients involved in this study
Characteristics	Omics(n=27)		Tissue microarray(n=58)
	Number	Ratio (%)	Number	Ratio (%)
Gender
M	24	88.9	35	60.3
F	3	11.1	23	39.7
Age
＜55	22	81.5	42	72.4
≥55	5	18.5	16	27.6
Surgical Procedure
TCL	11	40.8	0	0
TC	8	29.6	58	100
LC	8	29.6	0	0
Histopathological Diagnosis
PTC	27	100	58	100
HT	4	14.8	0	0
NG	9	33.3	0	0
Number of Tumors
1	15	55.6	53	91.4
2	7	25.9	5	8.6
3	3	11.2	0	0
4	2	7.5	0	0
5	0	0	0	0
T stage
T1a	5	18.5	3	5.2
T1b	12	44.5	28	48.3
T2	3	11.1	23	39.7
T3a	0	0	2	3.4
T3b	4	14.8	0	0
T4a	3	11.1	1	1.7
T4b	0	0	1	1.7
N stage
N0	4	14.8	31	53.4
N1a	15	55.6	5	8.6
N1b	8	29.6	22	38
TNM stage
Ⅰ	24	88.9	49	84.5
Ⅱ	2	7.5	9	15.5
Ⅲ	1	3.6	0	0
Capsule Invasion
Yes	26	96.4	0	0
No	1	3.6	0	0
Lymphovascular Invasion
Yes	6	22.2	27	46.6
No	21	77.8	31	53.4
TC Total thyroidectomy +central lymphadenectomy
LC Lobectomy and central lymphadenectomy
TCL Total thyroidectomy +central and lateral lymphadenectomy
PTC Papillary thyroid carcinoma
HT Hashimoto thyroiditis
NG Nodular goiter
