# Supplementary material for: Multi-Omics Analysis of Fatty Acid Metabolism in Thyroid Carcinoma
Source: Front Oncol. 2021 Dec 16;11:737127. doi: 10.3389/fonc.2021.737127 (PMC8717782; doi:10.3389/fonc.2021.737127)
Supplement: Supplementary file 3 [file Table_2.xlsx]

## Sheet: Sheet1
Details parameters of PLS-DA model for the lipidomics and metabolomics analysis
Omics Type	Mode	R2X	R2Y	Q2
Lipidomics	Positive	0.762	0.856	0.719
	Negative	0.593	0.793	0.646
Metabolomics	Positive	0.876	0.981	0.879
	Negative	0.593	0.873	0.806
